# Supplementary material for: Effects of Three Semen Extenders, Breeding Season Month and Freezing–Thawing Cycle on Spermatozoa Preservation of Portuguese Merino Sheep
Source: Animals (Basel). 2021 Sep 7;11(9):2619. doi: 10.3390/ani11092619 (PMC8467096; doi:10.3390/ani11092619)
Supplement: Supplementary file 1 [file animals-11-02619-s001.zip]

Archive with 1 entries (1 files):
- animals-1343653-supplementary.pdf
